# Supplementary material for: Combining wearable fNIRS and immersive virtual reality to study preschoolers’ social development: a proof-of-principle study on preschoolers’ social preference
Source: Oxf Open Neurosci. 2023 Dec 15;2:kvad012. doi: 10.1093/oons/kvad012 (PMC10913823; doi:10.1093/oons/kvad012)
Supplement: Web_Material_kvad012 [file Web_Material_kvad012.zip]

Archive with 2 entries (2 files):
- Reviewers comments - Supplementary Material - OXFNSC-2023-012.R1.docx
- Supplementary Materials.pdf
